# Supplementary material for: Discovery of a New Class of Lipophilic Pyrimidine-Biphenyl Herbicides Using an Integrated Experimental-Computational Approach
Source: Molecules. 2024 May 21;29(11):2409. doi: 10.3390/molecules29112409 (PMC11173721; doi:10.3390/molecules29112409)
Supplement: Supplementary file 1 [file molecules-29-02409-s001.zip]

Archive with 1 entries (1 files):
- molecules-3001194-supplementary.pdf
